# Supplementary material for: Immediate and cumulative effects of upper-body isometric exercise on the cornea and anterior segment of the human eye
Source: PeerJ. 2022 Mar 21;10:e13160. doi: 10.7717/peerj.13160 (PMC8944333; doi:10.7717/peerj.13160)
Supplement: Supplemental Information 1 — Each column represents the different points of measure taken in the experiment [file peerj-10-13160-s001.csv]

CODE	PS_1_ALTA	PS_2_ALTA	PS_3_ALTA	PS_4_ALTA	PS_5_ALTA	PS_6_ALTA	PS_7_ALTA	PS_1_BAJA	PS_2_BAJA	PS_3_BAJA	PS_4_BAJA	PS_5_BAJA	PS_6_BAJA	PS_7_BAJA	ANGLE_1_ALTA	ANGLE_2_ALTA	ANGLE_3_ALTA	ANGLE_4_ALTA	ANGLE_5_ALTA	ANGLE_6_ALTA	ANGLE_7_ALTA	ANGLE_1_BAJA	ANGLE_2_BAJA	ANGLE_3_BAJA	ANGLE_4_BAJA	ANGLE_5_BAJA	ANGLE_6_BAJA	ANGLE_7_BAJA	VOL_1_ALTA	VOL_2_ALTA	VOL_3_ALTA	VOL_4_ALTA	VOL_5_ALTA	VOL_6_ALTA	VOL_7_ALTA	VOL_1_BAJA	VOL_2_BAJA	VOL_3_BAJA	VOL_4_BAJA	VOL_5_BAJA	VOL_6_BAJA	VOL_7_BAJA	CCT_1_ALTA	CCT_2_ALTA	CCT_3_ALTA	CCT_4_ALTA	CCT_5_ALTA	CCT_6_ALTA	CCT_7_ALTA
1	4,11	4,65	4,7	4,63	4,66	4,65	3,68	4,53	3,95	4,1	4,12	3,99	3,97	3,78	33	28,9	31,2	30,2	33	34,2	33,5	29,1	33,1	33,1	33	32,2	33	33,9	175,7	172	173,3	173,3	179,8	172,5	177	165,8	171,1	172,7	165,4	168,8	172,7	172,2	512	517	523	528	531	517	515
2	3,1	3,42	3,75	3,62	3,61	3,34	3,2	2,98	3,12	3,18	2,98	2,91	3,04	2,75	44,7	43,8	43,9	43,1	44,6	43,9	44,5	43,9	43,7	44,6	44,1	44	44,1	44,6	194,3	188,1	185,3	183,1	179,9	176,8	178,1	189,4	187	183,9	181,8	179,9	176,7	175,5	597	598	596	599	600	597	603
3	2,85	3,02	2,98	2,93	2,98	2,86	2,72	2,84	2,62	2,57	2,61	2,64	2,59	2,65	38	34,4	36,3	34,6	35,3	32,1	35,6	36,5	35,4	37,4	37,5	36,3	36	37,1	174,7	163,8	163,6	157,4	157,5	155,8	152,6	154,2	156	154,3	153,5	149,2	146,6	146,4	571	575	572	573	572	569	572
4	3,03	2,85	2,93	2,78	2,97	2,9	2,85	2,99	2,88	2,69	2,55	2,77	2,77	2,86	36,9	37,1	35,6	36	34,6	34,2	33,9	37,1	35,9	34,4	35,3	33,7	35	35	143	141,3	140	140,3	132	134,8	137	142,4	140,5	135,4	133,5	131,3	132,7	134,4	551	558	558	564	552	555	562
5	3,17	3,55	3,68	3,5	3,86	3,18	3,31	3,14	3,23	3,28	3,1	3,08	3,02	3,21	49	45,3	43,8	46,8	44,5	44,8	47	54,2	36,5	41,9	48,5	40,6	42,4	45,7	168,6	188	189,5	186,2	173,5	179,9	171,9	184,9	203,4	186,6	179,7	176,1	173,5	171	599	598	597	596	591	599	599
6	4,2	4,36	4,39	4,03	4,07	3,9	4,2	3,91	3,53	3,53	3,35	3,62	3,65	4,13	42,4	38,8	29,9	36,9	41,8	40,1	39,2	42	42,3	43,2	42,1	43,3	42,8	39,2	181,7	183,1	184,2	180,2	172,3	172	169,8	179,8	180,3	181,7	177,3	174,6	174	182,1	570	572	576	574	565	569	568
7	3,12	3,53	3,8	3,67	3,74	3,39	3,38	3,51	3,49	3,26	3,35	3,48	3,18	2,97	40,7	36,5	39,5	32	35,5	32,6	39,3	43,8	39,3	39,2	37,2	35,5	39,6	32,5	203,9	220,1	209,6	205,1	205,6	207,7	202,1	205,7	212,6	212,4	210,8	207,2	205,5	210,1	532	544	541	538	543	539	532
8	2,89	3,01	3,16	3,36	3,01	3,02	2,76	2,69	2,98	2,68	2,86	2,82	2,82	2,83	42,3	42,2	44,5	43	40,7	36	45,9	44,2	44,4	45,3	44,4	42,2	43,7	44,3	219	212,7	211,1	212	205,9	209,1	208,4	212,7	212,7	208,5	209,4	209,1	199,1	202,7	602	601	597	611	600	521	604
9	4,17	4,22	4,18	4,01	4,16	3,75	3,44	3,67	3,6	4,2	3,68	3,9	3,25	3,45	43,4	43,4	45,7	42,7	41,1	43,4	44,7	44,5	43,8	44,8	44,1	42,9	43,7	45,6	181,3	188,1	193,8	188,1	189	193,9	188	183,9	186,9	188,2	189,4	186,3	187,4	182,1	568	572	575	574	570	577	576
10	3,22	3,68	3,62	3,71	4,1	3,9	3,51	3,42	3,46	3,83	3,34	3,63	3,66	3,43	35,1	34,6	36,6	33,6	35,5	35,3	37,5	36,1	35,4	35,1	36	34,5	36	35,3	185,4	182,6	183,1	177,7	175,9	186,1	187	181,6	189,8	180,1	186,8	177,1	177,5	185,2	541	536	555	529	544	579	547
11	3,35	3,64	4,05	3,62	3,64	3,5	3,59	3,54	3,67	3,17	3,43	3,5	3,34	3,42	40,1	41,3	36,7	39,9	41,8	41,4	41,3	39,6	39,9	42	40,6	39,6	34,6	40,3	177,6	161,7	173,3	171,4	161,6	164	174,3	189,7	182,7	166,4	182	175,7	162,2	177	562	556	570	559	560	563	559
12	3,08	3,37	2,95	2,93	3,12	3	2,71	2,71	2,9	2,77	2,75	2,83	2,71	2,63	39,5	35,2	38,7	38,5	38,4	37,6	39,4	39,5	37,4	38,1	37,2	39,3	38,4	37,8	188,5	190,1	187,4	177,9	179,5	177	173,3	176,2	171,1	172,8	177,5	168,7	169,1	170,7	569	574	569	568	567	571	569
13	3,31	3,66	3,55	3,39	3,46	3,21	3,26	2,94	3,07	3	2,74	2,84	3,21	2,89	35,6	34	36,5	32,7	31,7	35	35,2	34,2	34,9	33,5	35,9	34	35,3	35,5	138,6	135,4	137,4	135,7	133,9	134,7	134,4	136,8	136	132,7	132,1	132,1	133,4	136,9	520	517	528	526	530	525	523
14	3,52	3,96	3,6	3,94	3,59	3,49	3,58	3,58	3,28	3,33	3,48	3,12	3,22	3,31	44,6	39,9	40,5	36,3	35,5	36,7	35,2	37,1	36,9	32,5	31,2	39,1	37,3	36,5	268,2	261,9	261,9	260,8	260,7	259	264,3	264	264,4	264,2	268,3	258,5	260,1	254,6	541	550	544	545	544	547	543
15	3,12	3,22	3,31	3,78	3,77	3,21	3,16	3,16	3,05	2,9	3,03	2,96	3,11	3	44,2	37,5	38	47	35,7	44,4	38,3	39,9	42,1	42,6	37,7	44,6	48,4	38,6	194,4	203,6	198,1	189,2	197	199,6	192,6	199,5	191,4	196,9	196,1	183	190,4	197,9	520	527	534	518	525	531	528
16	2,69	2,78	2,75	2,89	2,98	2,67	2,71	2,91	2,86	2,78	2,91	2,8	2,69	3,03	38,2	37,5	37	36,3	35,9	36,7	36,1	36,1	36,1	36,4	35,6	33,1	35,5	36,8	152	155	153,3	149,3	156,1	145	150,6	150,6	151,1	150	145,9	144,3	148,5	150,6	580	583	587	586	607	581	585
17	2,92	2,87	3,02	3,1	2,73	2,88	3,21	3,16	4,22	3,86	4,06	3,63	3,24	3,14	46,1	47,3	47	44,8	46,3	45,3	46,1	48,3	43,1	42	42,1	46,5	45,5	45,9	183,5	182,1	182,9	184,1	183,9	181,2	183,5	186,2	179,2	176	177,9	178,2	179,6	183	536	532	535	535	538	533	535
18	2,97	3,3	3,52	3,37	3,38	2,89	2,99	3,15	3,11	3,13	2,77	2,98	2,81	2,97	46,3	41,3	37,1	38,1	41,2	44,8	45,2	44,8	47,7	42,8	42,5	45,1	40,4	41,4	197	184,4	188	187	189	182,5	188,9	197,8	193,2	187,9	190,3	189,5	189,3	184,4	592	592	590	595	593	590	588
[truncated: 63 more columns]
